# Supplementary material for: Lin28b Promotes Head and Neck Cancer Progression via Modulation of the Insulin-Like Growth Factor Survival Pathway
Source: Oncotarget. 2012 Dec 29;3(12):1641–52. doi: 10.18632/oncotarget.785 (PMC3681501; doi:10.18632/oncotarget.785)
Supplement: Supplementary file 2 [file oncotarget-03-1641-s002.xls]

## Sheet: Supp Table 1
Lin28b Promotes Head and Neck Cancer Progression via Modulation of the Insulin-Like Growth Factor Survival Pathway – Alajez et al
	Supplementary Table 1: Primer Sequences used for cloning and qRT-PCR. Lower case letter indicate sites of mutations in let-7 seed regions
A	No.	Name	Sequence
	1	Lin28b ORF F	5` TCTCACGAGTTTGGAGCTGA
		R	5` GAAGACCTGTTATGTCTTTTTCCTTT
	2	IGF2BP2 wt UTR F	3` GTTGTTACTAGTAAACACACAGAAGAAGCTACCTCAGGTGTTTT
		R	5`GTTGTTAAGCTTGGTGCTGAGGTAAAAACACCTGAGGTAGCTTCTT
	3	IGF2BP2 mut UTR F	5`GTTGTTACTAGTAAACACACAGAAGAAGaggaagaAGGTGTTTTg
		R	5` GTTGTTAAGCTTGGTGCTtcttccAAAACACCTtcttcctCTTCT
	4	HMGA2 wt UTR F	5`GTTGTTACTAGTCGCCAACGTTCGATTTCTACCTCAGCAGAGACCTGAATACCACTTACCTCAAATTATCCCCACTACT CAATACTACCTCTGAATATTGACTTG 3`
		R	5`GTTGTTAAGCTTAAAATGAGGTATACTGGGACTTAAGAGGTAGTAGTGTGTTTTGATTGGTCTGGAGGTAGGTCTTTGCAAGTCAATATTCAGAGGTAGTATTG 3`
	5	HMGA2 mut UTR F	5`GTTGTTACTAGTCGCCAACGTTCGATTTaggaagaAGCAGAGACCTGAATACCACTggaagagAATTATCCCCACTACTCAATAaggaagaTGAATATTGACTTG
		R	5`GTTGTTAAGCTTAAAActcttccTACTGGGACTTAAtcttcctTAGTGTGTTTTGATTGGTCTGtcttcctGTCTTTGCAAGTCAATATTCAtcttcctTATTG
	6	IGF1R wt UTR F	5`GTTGTTACTAGTTTCACAAGCCTCCTGTACCTCAGTGGATCCCCCAAACATTTATCTACCTCAC 3`TGTTACTAGTTTCACAAGCCTCCTGTACCTCAGTGGATCCCCCAAACATTTATCTACCTCAC 3`TTACTAGTTTCACAAGCCTCCTGTACCTCAGTGGATCCCCCAAACATTTATCTACCTCAC 3`
		R	5`GTTGTTAAGCTTACCCAGAGGTAGACAAACTCTGGCAAACAAGAGTGAGGTAGATAAATGTTTGGG
	7	IGF1R mut UTR F	5`GTTGTTACTAGTTTCACAAGCCTCCTGggaagagGTGGATCCCCCAAACATTTATaggaagaACT
		R	GTTGTTAAGCTTACCCAtcttcctACAAACTCTGGCAAACAAGAGTtcttcctATAAATGTTTGG
	8	CCND2 wt UTR F	5`GTTGTTACTAGTCAAAGACGGAGTATTCTTTACCTCAGGTTTACGCTTTTGTTTTCATAATACCTCACA
		R	5`GTTGTTAAGCTTAGATCTGAGGTACATGATATAAGGGTGATGGGTTGTGAGGTATTATGAAAACAAAAG
	9	CCND2 mut UTR F	5`GTTGTTACTAGTCAAAGACGGAGTATTCTTggaagagGGTTTACGCTTTTGTTTTCATAAggaagag
		R	5`GTTGTTAAGCTTAGATCctcttccCATGATATAAGGGTGATGGGTTGctcttccTTATGAAAACAAA
	10	Let-7b Comp wt F	5` GTTGTTACTAGTAACCACACAACCTACTACCTCA
		R	5`GTTGTTAAGCTTTGAGGTAGTAGGTTGTGTGGTT
	11	Let-7b Comp mut F	5`GTTGTTACTAGTAAaCAaACcAaCccaacaacac
		R	5`GTTGTTAAGCTTgtgttgttggGtTgGTtTGtTT
B	QRT-PCR primers
	1	DICER1 F	5`ATGACCCCTGCTTCCTCAC
		R	5`TCTTCCCTGAGCCAGTGTTT
	2	CCND2 F	5`CTTCCGCAGTGCTCCTACTT
		R	5`CCAAGAAACGGTCCAGGTAA
	3	HMGA2 F	5`CAGACCTAGGAAATGGCCACAACAA
		R	5`AAATCGAACGTTGGCGCCCC
	4	IGF1R F	5`CCGCTGCCAGAAAATGTGCCCA
		R	5`TGTCGTTGTCAGGCGCGCTG
	5	IGF2BP2 F	5`CTGGCCGTGTTCCGGGAGAA
		R	5`TTCCTGTTGGCAGGGAGTCCTGG
	6	HIST1K2BH F	5`AGGGAGATCCAGACGGCCGTG
		R	5`CCAGAGAAAGTCCCTCCTTGGCAA
	7	ZCCHC9 F	5`GGCACTATGTGCTTCCGGTCTCC
		R	5`TTCATCAGTGGTACCGCGCACG

## Sheet: Supp Table 2
Supplementary Table 2. Gene ontology (GO) analysis on the 324 Let-7 gene targets upregulated in FaDu Lin28b cells
Category	Term	Count	%	PValue	Genes	List Total	Pop Hits	Pop Total	Fold Enrichment	Bonferroni	Benjamini	FDR
KEGG_PATHWAY	hsa04610:Complement and coagulation cascades	8	2.58065	0.000266815	C3, CFB, FGB, BDKRB1, SERPINA1, CFI, PROS1, F2R	96	69	5085	6.1413	0.0276305	0.0276305	0.29846
GOTERM_BP_ALL	GO:0010740~positive regulation of protein kinase cascade	11	3.54839	0.000384344	TNFSF10, ZDHHC17, NEDD4, TBK1, IL6ST, TGM2, LPAR3, GJA1, CASP1, F2R, TGFB2	229	167	14116	4.06025	0.500555	0.500555	0.650934
GOTERM_BP_ALL	GO:0045785~positive regulation of cell adhesion	7	2.25806	0.000401898	SAA2, CSF1, CCDC80, TGM2, THBS1, CYR61, TGFB2	229	60	14116	7.19156	0.516147	0.304404	0.680568
GOTERM_BP_ALL	GO:0009966~regulation of signal transduction	29	9.35484	0.00043662	TBK1, IL6ST, TBC1D9, CSF1, LPAR3, GJA1, AFAP1L2, CDH2, PAWR, TGFB2, MAP3K5, AGPAT9, GIT2, TGM2, PAK1, THBS1, CASP1, FGD6, RASA4, TRIO, SMAD2, ATXN1, CBLB, TNFSF10, ZDHHC17, SYDE2, NEDD4, C14ORF19, F2R	229	878	14116	2.03601	0.545568	0.231183	0.739161
GOTERM_BP_ALL	GO:0030335~positive regulation of cell migration	8	2.58065	0.000586252	ICAM1, IGF1R, IL6ST, CSF1, BDKRB1, THBS1, F2R, TGFB2	229	89	14116	5.54085	0.653226	0.232618	0.991291
GOTERM_BP_ALL	GO:0001817~regulation of cytokine production	11	3.54839	0.000722398	IL20RB, SAA2, IL6ST, GLMN, AFAP1L2, IGF2BP2, CASP1, THBS1, IL1A, F2R, TGFB2	229	181	14116	3.74619	0.728861	0.229738	1.22017
GOTERM_BP_ALL	GO:0010627~regulation of protein kinase cascade	13	4.19355	0.000742381	TBK1, IL6ST, GJA1, LPAR3, TGFB2, TNFSF10, ZDHHC17, MAP3K5, NEDD4, TGM2, PAK1, CASP1, F2R	229	249	14116	3.21825	0.738478	0.200317	1.25372
GOTERM_BP_ALL	GO:0051482~elevation of cytosolic calcium ion concentration during G-protein signaling, coupled to IP3 second messenger (phospholipase C activating)	4	1.29032	0.000821438	EDNRA, TGM2, LPAR3, F2R	229	12	14116	20.5473	0.7733	0.19105	1.38636
GOTERM_BP_ALL	GO:0006954~inflammatory response	15	4.83871	0.000831818	NFKBIZ, OLR1, C3, CFB, BDKRB1, AFAP1L2, SAA2, IL20RB, IL1RAP, SERPINA3, SERPINA1, CFI, THBS1, IL1A, F2R	229	325	14116	2.84501	0.777513	0.17127	1.40376
GOTERM_BP_ALL	GO:0042130~negative regulation of T cell proliferation	5	1.6129	0.000868767	CBLB, IL20RB, GLMN, PAWR, PDCD1LG2	229	27	14116	11.4152	0.791887	0.160046	1.46568
GOTERM_BP_ALL	GO:0051050~positive regulation of transport	12	3.87097	0.00101341	EDNRA, SAA2, C3, NEDD4, LPAR3, GLMN, RHOQ, BDKRB1, CASP1, IL1A, F2R, TGFB2	229	223	14116	3.31705	0.83977	0.167327	1.70774
GOTERM_BP_ALL	GO:0009967~positive regulation of signal transduction	14	4.51613	0.00103336	TBK1, IL6ST, CSF1, LPAR3, GJA1, AFAP1L2, TGFB2, TNFSF10, ZDHHC17, NEDD4, TGM2, CASP1, THBS1, F2R	229	295	14116	2.92538	0.845446	0.156122	1.74108
GOTERM_BP_ALL	GO:0040017~positive regulation of locomotion	8	2.58065	0.00104167	ICAM1, IGF1R, IL6ST, CSF1, BDKRB1, THBS1, F2R, TGFB2	229	98	14116	5.03199	0.847752	0.145171	1.75497
GOTERM_BP_ALL	GO:0051272~positive regulation of cell motion	8	2.58065	0.00104167	ICAM1, IGF1R, IL6ST, CSF1, BDKRB1, THBS1, F2R, TGFB2	229	98	14116	5.03199	0.847752	0.145171	1.75497
GOTERM_BP_ALL	GO:0050729~positive regulation of inflammatory response	5	1.6129	0.00130619	EDNRA, C3, OSMR, IL6ST, TGM2	229	30	14116	10.2737	0.905628	0.166047	2.19597
GOTERM_BP_ALL	GO:0050727~regulation of inflammatory response	7	2.25806	0.00141705	EDNRA, IL20RB, SAA2, C3, OSMR, IL6ST, TGM2	229	76	14116	5.67755	0.922773	0.167173	2.38026
GOTERM_BP_ALL	GO:0002682~regulation of immune system process	16	5.16129	0.00150559	ICAM1, C3, IL6ST, CFB, CSF1, BDKRB1, PAWR, PDCD1LG2, HIST2H4B, TGFB2, CBLB, IL20RB, GLMN, ERAP1, CFI, THBS1, HIST1H4H	229	385	14116	2.56174	0.9342	0.165906	2.52719
GOTERM_BP_ALL	GO:0032945~negative regulation of mononuclear cell proliferation	5	1.6129	0.00167125	CBLB, IL20RB, GLMN, PAWR, PDCD1LG2	229	32	14116	9.63155	0.951238	0.172048	2.80156
GOTERM_BP_ALL	GO:0050672~negative regulation of lymphocyte proliferation	5	1.6129	0.00167125	CBLB, IL20RB, GLMN, PAWR, PDCD1LG2	229	32	14116	9.63155	0.951238	0.172048	2.80156
GOTERM_BP_ALL	GO:0070664~negative regulation of leukocyte proliferation	5	1.6129	0.00167125	CBLB, IL20RB, GLMN, PAWR, PDCD1LG2	229	32	14116	9.63155	0.951238	0.172048	2.80156
GOTERM_BP_ALL	GO:0080134~regulation of response to stress	13	4.19355	0.00168745	C3, IL6ST, OSMR, TGFB2, EDNRA, MAP3K5, SAA2, IL20RB, TGM2, ERAP1, PAK1, THBS1, F2R	229	274	14116	2.92462	0.952646	0.164244	2.82835
GOTERM_BP_ALL	GO:0032879~regulation of localization	21	6.77419	0.00216811	ICAM1, IL6ST, C3, CSF1, LPAR3, RHOQ, GJA1, STXBP3, BDKRB1, CDH2, TGFB2, EDNRA, IGF1R, SAA2, CLIC4, NEDD4, GLMN, THBS1, CASP1, IL1A, F2R	229	610	14116	2.1221	0.980156	0.19569	3.62011
GOTERM_BP_ALL	GO:0002683~negative regulation of immune system process	7	2.25806	0.00222868	CBLB, IL20RB, GLMN, PAWR, THBS1, PDCD1LG2, TGFB2	229	83	14116	5.19872	0.982216	0.191098	3.71944
KEGG_PATHWAY	hsa05322:Systemic lupus erythematosus	8	2.58065	0.00233647	HIST1H2BK, C3, HIST2H2BE, HIST3H2A, HIST1H2AJ, HIST3H2BB, HIST1H3H, HIST1H4H, HIST2H4B	96	99	5085	4.2803	0.217778	0.115567	2.58617
GOTERM_BP_ALL	GO:0070663~regulation of leukocyte proliferation	7	2.25806	0.00236838	CBLB, IL20RB, IL6ST, CSF1, GLMN, PAWR, PDCD1LG2	229	84	14116	5.13683	0.98619	0.192747	3.94821
GOTERM_BP_ALL	GO:0006334~nucleosome assembly	7	2.25806	0.00236838	HIST1H2BK, HIST2H2BE, HIST3H2A, HIST1H2AJ, HIST3H2BB, HIST1H3H, HIST1H4H, HIST2H4B	229	84	14116	5.13683	0.98619	0.192747	3.94821
GOTERM_BP_ALL	GO:0032944~regulation of mononuclear cell proliferation	7	2.25806	0.00236838	CBLB, IL20RB, IL6ST, CSF1, GLMN, PAWR, PDCD1LG2	229	84	14116	5.13683	0.98619	0.192747	3.94821
GOTERM_BP_ALL	GO:0009611~response to wounding	19	6.12903	0.00244341	NFKBIZ, OLR1, C3, CFB, STXBP3, BDKRB1, AFAP1L2, TGFB2, IL20RB, SAA2, FGB, IL1RAP, SERPINA3, SERPINA1, CFI, THBS1, PROS1, IL1A, F2R	229	530	14116	2.2098	0.987944	0.189732	4.07084
GOTERM_BP_ALL	GO:0010647~positive regulation of cell communication	14	4.51613	0.00271038	TBK1, IL6ST, CSF1, LPAR3, GJA1, AFAP1L2, TGFB2, TNFSF10, ZDHHC17, NEDD4, TGM2, CASP1, THBS1, F2R	229	329	14116	2.62306	0.992565	0.199725	4.50606
GOTERM_BP_ALL	GO:0031497~chromatin assembly	7	2.25806	0.00282721	HIST1H2BK, HIST2H2BE, HIST3H2A, HIST1H2AJ, HIST3H2BB, HIST1H3H, HIST1H4H, HIST2H4B	229	87	14116	4.95969	0.993983	0.199334	4.69592
GOTERM_BP_ALL	GO:0010033~response to organic substance	23	7.41935	0.00314237	KAT2B, OSMR, CFB, IL6ST, DICER1, LIFR, RHOQ, SMAD2, ASNS, BDKRB1, MMP13, LIN28B, TGFB2, EDNRA, IGF1R, EPS8, CCND2, SERPINA1, CASP1, THBS1, GNG5, F2R, CYR61	229	721	14116	1.96639	0.9966	0.210879	5.20634
GOTERM_BP_ALL	GO:0042129~regulation of T cell proliferation	6	1.93548	0.00322265	CBLB, IL20RB, IL6ST, GLMN, PAWR, PDCD1LG2	229	62	14116	5.96535	0.99706	0.207989	5.33595
GOTERM_BP_ALL	GO:0001819~positive regulation of cytokine production	7	2.25806	0.00334956	IL20RB, SAA2, IL6ST, AFAP1L2, CASP1, THBS1, IL1A	229	90	14116	4.79437	0.997664	0.207891	5.5405
GOTERM_BP_ALL	GO:0065004~protein-DNA complex assembly	7	2.25806	0.00353869	HIST1H2BK, HIST2H2BE, HIST3H2A, HIST1H2AJ, HIST3H2BB, HIST1H3H, HIST1H4H, HIST2H4B	229	91	14116	4.74169	0.998342	0.211103	5.84456
GOTERM_BP_ALL	GO:0032103~positive regulation of response to external stimulus	6	1.93548	0.00369978	EDNRA, C3, OSMR, IL6ST, TGM2, THBS1	229	64	14116	5.77893	0.998762	0.212647	6.1028
GOTERM_BP_ALL	GO:0048518~positive regulation of biological process	49	15.8065	0.00383847	TBK1, IL6ST, OSMR, LPAR3, GJA1, RHOQ, PAWR, TGFB2, EDNRA, MAP3K5, SAA2, ERAP1, RARB, CFI, CASP1, DDAH1, IL1A, CYR61, ICAM1, LIFR, MMP12, PDCD1LG2, ZDHHC17, IL20RB, CCND2, GPAM, C3, CSF1, BDKRB1, ASNS, EHF, AFAP1L2, MACC1, IGF1R, SH3GLB1, TGM2, THBS1, CFB, MAML2, CCDC80, TRIO, SMAD2, ATXN1, TNFSF10, CBLB, ATF3, NEDD4, GLMN, F2R	229	2033	14116	1.48571	0.999037	0.212982	6.32461
GOTERM_BP_ALL	GO:0034728~nucleosome organization	7	2.25806	0.00394064	HIST1H2BK, HIST2H2BE, HIST3H2A, HIST1H2AJ, HIST3H2BB, HIST1H3H, HIST1H4H, HIST2H4B	229	93	14116	4.63971	0.9992	0.211557	6.48769
GOTERM_BP_ALL	GO:0006955~immune response	22	7.09677	0.00400208	ICAM1, OLR1, VTCN1, CFB, TBK1, C3, STXBP3, CTSS, PDCD1LG2, IGF1R, CBLB, TNFSF10, IL20RB, CD209, IL1RAP, ERAP1, CFI, MR1, THBS1, GBP4, GBP3, IL1A	229	690	14116	1.96539	0.999284	0.208339	6.58564
GOTERM_BP_ALL	GO:0050714~positive regulation of protein secretion	5	1.6129	0.00420301	SAA2, GLMN, CASP1, IL1A, TGFB2	229	41	14116	7.51731	0.999503	0.211567	6.90527
GOTERM_BP_ALL	GO:0032101~regulation of response to external stimulus	9	2.90323	0.00431264	EDNRA, IL20RB, SAA2, C3, OSMR, IL6ST, TGM2, THBS1, F2R	229	159	14116	3.48917	0.999592	0.210637	7.07922
GOTERM_BP_ALL	GO:0042127~regulation of cell proliferation	24	7.74194	0.00432098	KAT2B, OSMR, IL6ST, CSF1, LIFR, GJA1, SMAD2, PAWR, PDCD1LG2, MMP12, TGFB2, EDNRA, IGF1R, CBLB, ATF3, IL20RB, CCND2, TGM2, GLMN, RARB, GPNMB, THBS1, IL1A, F2R	229	787	14116	1.8798	0.999599	0.20548	7.09245
GOTERM_BP_ALL	GO:0002673~regulation of acute inflammatory response	4	1.29032	0.00446125	IL20RB, C3, OSMR, IL6ST	229	21	14116	11.7413	0.999689	0.206035	7.31455
GOTERM_BP_ALL	GO:0050868~negative regulation of T cell activation	5	1.6129	0.00458755	CBLB, IL20RB, GLMN, PAWR, PDCD1LG2	229	42	14116	7.33832	0.999753	0.206	7.51412
GOTERM_BP_ALL	GO:0043123~positive regulation of I-kappaB kinase/NF-kappaB cascade	7	2.25806	0.00484469	TNFSF10, ZDHHC17, TBK1, TGM2, GJA1, CASP1, F2R	229	97	14116	4.44839	0.999845	0.211047	7.91915
GOTERM_BP_ALL	GO:0002526~acute inflammatory response	7	2.25806	0.00509271	SAA2, C3, CFB, SERPINA3, SERPINA1, CFI, IL1A	229	98	14116	4.40299	0.999901	0.215459	8.30825
GOTERM_BP_ALL	GO:0010646~regulation of cell communication	29	9.35484	0.00513614	TBK1, IL6ST, TBC1D9, CSF1, LPAR3, GJA1, AFAP1L2, CDH2, PAWR, TGFB2, MAP3K5, AGPAT9, GIT2, TGM2, PAK1, THBS1, CASP1, FGD6, RASA4, TRIO, SMAD2, ATXN1, CBLB, TNFSF10, ZDHHC17, SYDE2, NEDD4, C14ORF19, F2R	229	1038	14116	1.72217	0.999909	0.212156	8.37621
GOTERM_BP_ALL	GO:0050715~positive regulation of cytokine secretion	4	1.29032	0.00580129	SAA2, GLMN, CASP1, IL1A	229	23	14116	10.7203	0.999973	0.231021	9.41135
GOTERM_BP_ALL	GO:0008285~negative regulation of cell proliferation	14	4.51613	0.00590752	KAT2B, GJA1, SMAD2, PAWR, PDCD1LG2, TGFB2, CBLB, IL20RB, GLMN, RARB, GPNMB, THBS1, IL1A, F2R	229	361	14116	2.39055	0.999977	0.229712	9.57564
GOTERM_BP_ALL	GO:0030334~regulation of cell migration	9	2.90323	0.00618629	ICAM1, IGF1R, IL6ST, CLIC4, CSF1, BDKRB1, THBS1, F2R, TGFB2	229	169	14116	3.28271	0.999986	0.234202	10.0055
GOTERM_BP_ALL	GO:0051240~positive regulation of multicellular organismal process	11	3.54839	0.0063801	IL20RB, SAA2, IL6ST, CSF1, AFAP1L2, CASP1, THBS1, GPAM, IL1A, F2R, TGFB2	229	244	14116	2.77894	0.99999	0.235721	10.3031
GOTERM_BP_ALL	GO:0030155~regulation of cell adhesion	8	2.58065	0.0068392	ICAM1, SAA2, CSF1, CCDC80, TGM2, THBS1, CYR61, TGFB2	229	137	14116	3.59953	0.999996	0.245487	11.0046
GOTERM_BP_ALL	GO:0048514~blood vessel morphogenesis	10	3.22581	0.00737013	EDNRA, DICER1, TGM2, GLMN, ERAP1, CDH2, THBS1, CYR61, TGFB2, GJC1	229	211	14116	2.92142	0.999998	0.256869	11.8094
GOTERM_BP_ALL	GO:0043122~regulation of I-kappaB kinase/NF-kappaB cascade	7	2.25806	0.00776215	TNFSF10, ZDHHC17, TBK1, TGM2, GJA1, CASP1, F2R	229	107	14116	4.03265	0.999999	0.263568	12.3992
GOTERM_BP_ALL	GO:0001944~vasculature development	11	3.54839	0.00776677	EDNRA, DICER1, EFNB2, TGM2, GLMN, ERAP1, CDH2, THBS1, CYR61, TGFB2, GJC1	229	251	14116	2.70144	0.999999	0.258891	12.4062
GOTERM_BP_ALL	GO:0045766~positive regulation of angiogenesis	4	1.29032	0.00821984	ERAP1, THBS1, DDAH1, IL1A	229	26	14116	9.48337	1	0.266956	13.0832
GOTERM_BP_ALL	GO:0031347~regulation of defense response	8	2.58065	0.00857438	EDNRA, IL20RB, SAA2, C3, OSMR, IL6ST, TGM2, ERAP1	229	143	14116	3.4485	1	0.271953	13.6095
GOTERM_BP_ALL	GO:0048583~regulation of response to stimulus	16	5.16129	0.00863398	ICAM1, OSMR, C3, IL6ST, CFB, TGFB2, EDNRA, MAP3K5, IL20RB, SAA2, TGM2, ERAP1, CFI, PAK1, THBS1, F2R	229	465	14116	2.12101	1	0.268906	13.6977
GOTERM_BP_ALL	GO:0022607~cellular component assembly	25	8.06452	0.00908451	DICER1, GJA1, LPAR3, CDH2, RAB3IP, GJC1, HIST2H4B, IGF1R, HIST1H2BK, FGB, IL1RAP, TGM2, HIST3H2A, HIST3H2BB, FGD6, HIST1H4H, CCDC88C, STXBP3, SMAD2, BIRC3, GTF2B, TAF13, HIST2H2BE, OPHN1, HIST1H2AJ, HIST1H3H	229	887	14116	1.73737	1	0.276148	14.3616
GOTERM_BP_ALL	GO:0022603~regulation of anatomical structure morphogenesis	10	3.22581	0.00928238	CSF1, RHOQ, ERAP1, SMAD2, CDH2, THBS1, FGD6, DDAH1, IL1A, TGFB2	229	219	14116	2.8147	1	0.27667	14.6516
GOTERM_BP_ALL	GO:0010959~regulation of metal ion transport	6	1.93548	0.00997864	EDNRA, NEDD4, LPAR3, GJA1, BDKRB1, F2R	229	81	14116	4.56607	1	0.289463	15.6649
GOTERM_BP_ALL	GO:0010811~positive regulation of cell-substrate adhesion	4	1.29032	0.0101153	CSF1, CCDC80, THBS1, CYR61	229	28	14116	8.80599	1	0.288246	15.8624
GOTERM_BP_ALL	GO:0045860~positive regulation of protein kinase activity	10	3.22581	0.0103732	EDNRA, MAP3K5, CCND2, CSF1, LPAR3, BDKRB1, PAK1, THBS1, F2R, TGFB2	229	223	14116	2.76421	1	0.289934	16.2341
GOTERM_BP_ALL	GO:0006952~defense response	19	6.12903	0.0109966	NFKBIZ, OLR1, TBK1, C3, CFB, AFAP1L2, BDKRB1, GAGE12B, IL20RB, HIST1H2BK, SAA2, HIST2H2BE, IL1RAP, SERPINA3, SERPINA1, CFI, THBS1, IL1A, F2R	229	615	14116	1.90438	1	0.299951	17.126
GOTERM_BP_ALL	GO:0050670~regulation of lymphocyte proliferation	6	1.93548	0.0110202	CBLB, IL20RB, IL6ST, GLMN, PAWR, PDCD1LG2	229	83	14116	4.45604	1	0.296089	17.1595
GOTERM_BP_ALL	GO:0051250~negative regulation of lymphocyte activation	5	1.6129	0.0111573	CBLB, IL20RB, GLMN, PAWR, PDCD1LG2	229	54	14116	5.70759	1	0.294866	17.3545
GOTERM_BP_ALL	GO:0051049~regulation of transport	15	4.83871	0.0113043	C3, LPAR3, RHOQ, GJA1, BDKRB1, STXBP3, TGFB2, EDNRA, SAA2, NEDD4, GLMN, CASP1, THBS1, IL1A, F2R	229	435	14116	2.12558	1	0.293898	17.5629
GOTERM_BP_ALL	GO:0065003~macromolecular complex assembly	20	6.45161	0.0115381	CCDC88C, DICER1, GJA1, STXBP3, SMAD2, CDH2, BIRC3, GTF2B, HIST2H4B, IGF1R, TAF13, HIST1H2BK, HIST2H2BE, FGB, IL1RAP, TGM2, HIST3H2A, HIST1H2AJ, HIST3H2BB, HIST1H3H, HIST1H4H	229	665	14116	1.85389	1	0.294831	17.8935
GOTERM_BP_ALL	GO:0006323~DNA packaging	7	2.25806	0.0117732	HIST1H2BK, HIST2H2BE, HIST3H2A, HIST1H2AJ, HIST3H2BB, HIST1H3H, HIST1H4H, HIST2H4B	229	117	14116	3.68798	1	0.295757	18.2246
GOTERM_BP_ALL	GO:0050896~response to stimulus	73	23.5484	0.011858	OSMR, IL6ST, VTCN1, TBK1, DICER1, GJA1, RHOQ, HSP90AA6P, TGFB2, EDNRA, MAP3K5, HIST1H2BK, SAA2, MCOLN3, PLOD2, IL1RAP, LCN1L1, SERPINA3, ERAP1, SERPINA1, CFI, CASP1, GNG5, ERRFI1, IL1A, CYR61, ICAM1, NFKBIZ, SGK1, MYO3B, LIFR, STXBP3, CTSS, MMP13, PDCD1LG2, GAGE12B, MMP12, IL20RB, RFC1, CCND2, HIST2H2BE, GBP4, GBP3, PROS1, BBS7, C3, DUSP10, AFAP1L2, ASNS, BDKRB1, OR6W1P, LIN28B, IGF1R, FGB, OR1F2…	229	3502	14116	1.28494	1	0.293532	18.3438
GOTERM_BP_ALL	GO:0051480~cytosolic calcium ion homeostasis	7	2.25806	0.0122417	EDNRA, SAA2, IL6ST, TGM2, LPAR3, BDKRB1, F2R	229	118	14116	3.65672	1	0.297488	18.8807
GOTERM_BP_ALL	GO:0050707~regulation of cytokine secretion	4	1.29032	0.0122439	SAA2, GLMN, CASP1, IL1A	229	30	14116	8.21892	1	0.293647	18.8838
GOTERM_BP_ALL	GO:0008219~cell death	21	6.77419	0.012681	TNFRSF21, SGK1, OLR1, GJA1, TRIO, IL24, PAWR, BIRC3, TGFB2, ATXN1, MAP3K5, TNFSF10, SH3GLB1, TGM2, PAK1, XAF1, THBS1, CASP1, DRAM1, IL1A, F2R	229	719	14116	1.80039	1	0.298538	19.4914
GOTERM_BP_ALL	GO:0016043~cellular component organization	55	17.7419	0.0127466	HIP1R, DICER1, GJA1, LPAR3, RHOQ, RAB3IP, TGFB2, HIST2H4B, DAB2, HIST1H2BK, IL1RAP, CEP290, HIST3H2A, NUP37, PAK1, HIST3H2BB, CYR61, ARL1, CCDC88C, LIFR, STXBP3, HMGA2, GTF2B, TAF13, SASS6, RFC1, HIST2H2BE, OPHN1, CNN3, BBS7, CETN3, EEA1, FHDC1, CDH2, GJC1, IGF1R, MACF1, SH3GLB1, FGB, TGM2, SNAP23, TMSL3, THBS1, FGD6, HIST1H4H, KAT2B, CCDC80, SMAD2, BIRC3, EPS8, NEDD4, SVIL, CD209, HIST1H2AJ, HIS…	229	2498	14116	1.35721	1	0.296041	19.5823
GOTERM_BP_ALL	GO:0009605~response to external stimulus	25	8.06452	0.0127992	C3, IL6ST, ASNS, BDKRB1, AFAP1L2, TGFB2, SAA2, FGB, IL1RAP, SERPINA3, SERPINA1, CFI, THBS1, IL1A, CYR61, MUC1, NFKBIZ, OLR1, CFB, STXBP3, MMP13, IL20RB, CP, PROS1, F2R	229	914	14116	1.68605	1	0.293358	19.655
GOTERM_BP_ALL	GO:0033674~positive regulation of kinase activity	10	3.22581	0.0128205	EDNRA, MAP3K5, CCND2, CSF1, LPAR3, BDKRB1, PAK1, THBS1, F2R, TGFB2	229	231	14116	2.66848	1	0.290147	19.6844
GOTERM_BP_ALL	GO:0040012~regulation of locomotion	9	2.90323	0.0128214	ICAM1, IGF1R, IL6ST, CLIC4, CSF1, BDKRB1, THBS1, F2R, TGFB2	229	192	14116	2.88947	1	0.286631	19.6857
GOTERM_BP_ALL	GO:0048522~positive regulation of cellular process	43	13.871	0.0130729	OSMR, IL6ST, C3, TBK1, CSF1, LPAR3, GJA1, RHOQ, AFAP1L2, BDKRB1, ASNS, EHF, PAWR, MACC1, TGFB2, EDNRA, IGF1R, MAP3K5, SAA2, SH3GLB1, TGM2, RARB, THBS1, CASP1, DDAH1, IL1A, CYR61, ICAM1, MAML2, LIFR, CCDC80, TRIO, SMAD2, MMP12, PDCD1LG2, ATXN1, ZDHHC17, TNFSF10, ATF3, CCND2, NEDD4, GLMN, F2R	229	1847	14116	1.43509	1	0.287877	20.0326
GOTERM_BP_ALL	GO:0051270~regulation of cell motion	9	2.90323	0.0131944	ICAM1, IGF1R, IL6ST, CLIC4, CSF1, BDKRB1, THBS1, F2R, TGFB2	229	193	14116	2.87449	1	0.286701	20.1996
GOTERM_BP_ALL	GO:0002695~negative regulation of leukocyte activation	5	1.6129	0.0134254	CBLB, IL20RB, GLMN, PAWR, PDCD1LG2	229	57	14116	5.40719	1	0.287543	20.5165
GOTERM_BP_ALL	GO:0016265~death	21	6.77419	0.0135902	TNFRSF21, SGK1, OLR1, GJA1, TRIO, IL24, PAWR, BIRC3, TGFB2, ATXN1, MAP3K5, TNFSF10, SH3GLB1, TGM2, PAK1, XAF1, THBS1, CASP1, DRAM1, IL1A, F2R	229	724	14116	1.78796	1	0.287178	20.7417
GOTERM_BP_ALL	GO:0048015~phosphoinositide-mediated signaling	6	1.93548	0.0139431	EDNRA, IGF1R, TGM2, LPAR3, F2R, HIST1H4H, HIST2H4B	229	88	14116	4.20286	1	0.290135	21.222
GOTERM_BP_ALL	GO:0050708~regulation of protein secretion	5	1.6129	0.0142419	SAA2, GLMN, CASP1, IL1A, TGFB2	229	58	14116	5.31396	1	0.292069	21.6265
GOTERM_BP_ALL	GO:0030168~platelet activation	4	1.29032	0.0146101	SAA2, FGB, STXBP3, F2R	229	32	14116	7.70524	1	0.295131	22.1225
GOTERM_BP_ALL	GO:0002684~positive regulation of immune system process	10	3.22581	0.0153316	ICAM1, CBLB, C3, CFB, IL6ST, BDKRB1, CFI, THBS1, PDCD1LG2, TGFB2	229	238	14116	2.59	1	0.303983	23.0855
GOTERM_BP_ALL	GO:0002675~positive regulation of acute inflammatory response	3	0.967742	0.0154091	C3, OSMR, IL6ST	229	12	14116	15.4105	1	0.302015	23.1883
GOTERM_BP_ALL	GO:0035196~gene silencing by miRNA, production of miRNAs	3	0.967742	0.0154091	DICER1, SMAD2, LIN28B	229	12	14116	15.4105	1	0.302015	23.1883
GOTERM_BP_ALL	GO:0051928~positive regulation of calcium ion transport	4	1.29032	0.0158833	EDNRA, LPAR3, BDKRB1, F2R	229	33	14116	7.47175	1	0.306511	23.8144
GOTERM_BP_ALL	GO:0051246~regulation of protein metabolic process	17	5.48387	0.0159595	CCDC88C, ACO1, IL6ST, PAIP1, CSF1, GJA1, IGF2BP2, BDKRB1, EDNRA, CBLB, MAP3K5, DIO2, CCND2, NEDD4, PAK1, SERPINB13, THBS1	229	546	14116	1.91925	1	0.304548	23.9145
GOTERM_BP_ALL	GO:0051347~positive regulation of transferase activity	10	3.22581	0.0162336	EDNRA, MAP3K5, CCND2, CSF1, LPAR3, BDKRB1, PAK1, THBS1, F2R, TGFB2	229	240	14116	2.56841	1	0.305747	24.2737
GOTERM_BP_ALL	GO:0050866~negative regulation of cell activation	5	1.6129	0.0168774	CBLB, IL20RB, GLMN, PAWR, PDCD1LG2	229	61	14116	5.05262	1	0.312633	25.1112
GOTERM_BP_ALL	GO:0006333~chromatin assembly or disassembly	7	2.25806	0.0170621	HIST1H2BK, HIST2H2BE, HIST3H2A, HIST1H2AJ, HIST3H2BB, HIST1H3H, HIST1H4H, HIST2H4B	229	127	14116	3.39759	1	0.312339	25.3499
GOTERM_BP_ALL	GO:0031050~dsRNA fragmentation	3	0.967742	0.0180189	DICER1, SMAD2, LIN28B	229	13	14116	14.2251	1	0.323579	26.5748
GOTERM_BP_ALL	GO:0001568~blood vessel development	10	3.22581	0.0182698	EDNRA, DICER1, TGM2, GLMN, ERAP1, CDH2, THBS1, CYR61, TGFB2, GJC1	229	245	14116	2.516	1	0.324141	26.8929
GOTERM_BP_ALL	GO:0002376~immune system process	26	8.3871	0.0190359	VTCN1, C3, TBK1, CSF1, TGFB2, IGF1R, SAA2, IL1RAP, ERAP1, MR1, CFI, THBS1, IL1A, ICAM1, OLR1, CFB, STXBP3, CTSS, PDCD1LG2, CBLB, TNFSF10, IL20RB, CD209, C14ORF19, GBP4, GBP3	229	998	14116	1.6059	1	0.332094	27.856
GOTERM_BP_ALL	GO:0012501~programmed cell death	18	5.80645	0.0208964	TNFRSF21, SGK1, GJA1, TRIO, IL24, PAWR, BIRC3, MAP3K5, TNFSF10, SH3GLB1, TGM2, PAK1, XAF1, CASP1, THBS1, DRAM1, IL1A, F2R	229	611	14116	1.81596	1	0.354917	30.1455
GOTERM_BP_ALL	GO:0010608~posttranscriptional regulation of gene expression	9	2.90323	0.0213873	DIO2, CCDC88C, ACO1, PAIP1, DICER1, SMAD2, IGF2BP2, THBS1, LIN28B	229	211	14116	2.62928	1	0.358334	30.7382
GOTERM_BP_ALL	GO:0043933~macromolecular complex subunit organization	20	6.45161	0.0214729	CCDC88C, DICER1, GJA1, STXBP3, SMAD2, CDH2, BIRC3, GTF2B, HIST2H4B, IGF1R, TAF13, HIST1H2BK, HIST2H2BE, FGB, IL1RAP, TGM2, HIST3H2A, HIST1H2AJ, HIST3H2BB, HIST1H3H, HIST1H4H	229	710	14116	1.73639	1	0.356271	30.841
GOTERM_BP_ALL	GO:0001666~response to hypoxia	7	2.25806	0.0216149	EDNRA, PLOD2, SERPINA1, CASP1, THBS1, MMP13, TGFB2	229	134	14116	3.2201	1	0.354994	31.0114
GOTERM_BP_ALL	GO:0043269~regulation of ion transport	6	1.93548	0.0221081	EDNRA, NEDD4, LPAR3, GJA1, BDKRB1, F2R	229	99	14116	3.73587	1	0.358331	31.5997
GOTERM_BP_ALL	GO:0030003~cellular cation homeostasis	10	3.22581	0.0224215	CLDN16, EDNRA, SAA2, ACO1, IL6ST, TGM2, LPAR3, BDKRB1, CP, F2R	229	254	14116	2.42685	1	0.359273	31.9711
GOTERM_BP_ALL	GO:0051222~positive regulation of protein transport	5	1.6129	0.0230146	SAA2, GLMN, CASP1, IL1A, TGFB2	229	67	14116	4.60014	1	0.363743	32.669
KEGG_PATHWAY	hsa04060:Cytokine-cytokine receptor interaction	11	3.54839	0.0234733	TNFRSF21, TNFSF10, IL20RB, OSMR, IL6ST, CSF1, IL1RAP, LIFR, IL24, IL1A, TGFB2	96	262	5085	2.22388	0.917428	0.564544	23.3611
GOTERM_BP_ALL	GO:0002687~positive regulation of leukocyte migration	3	0.967742	0.0237488	ICAM1, BDKRB1, THBS1	229	15	14116	12.3284	1	0.369843	33.5235
GOTERM_BP_ALL	GO:0032880~regulation of protein localization	7	2.25806	0.0245541	SAA2, GLMN, RHOQ, CDH2, CASP1, IL1A, TGFB2	229	138	14116	3.12676	1	0.376629	34.4489
GOTERM_BP_ALL	GO:0042221~response to chemical stimulus	31	10	0.0246093	OSMR, IL6ST, DICER1, RHOQ, ASNS, BDKRB1, LIN28B, TGFB2, EDNRA, IGF1R, SAA2, FGB, PLOD2, SERPINA1, THBS1, CASP1, GNG5, CYR61, MUC1, KAT2B, OLR1, CFB, LIFR, SMAD2, MMP13, MMP12, EPS8, CCND2, NEDD4, CP, F2R	229	1281	14116	1.49172	1	0.374219	34.5119
GOTERM_BP_ALL	GO:0050817~coagulation	6	1.93548	0.0247775	SAA2, FGB, STXBP3, SERPINA1, PROS1, F2R	229	102	14116	3.626	1	0.373203	34.7035
GOTERM_BP_ALL	GO:0007596~blood coagulation	6	1.93548	0.0247775	SAA2, FGB, STXBP3, SERPINA1, PROS1, F2R	229	102	14116	3.626	1	0.373203	34.7035
GOTERM_BP_ALL	GO:0051924~regulation of calcium ion transport	5	1.6129	0.0253247	EDNRA, LPAR3, GJA1, BDKRB1, F2R	229	69	14116	4.46681	1	0.376689	35.3231
GOTERM_BP_ALL	GO:0006953~acute-phase response	4	1.29032	0.0264979	SAA2, SERPINA3, SERPINA1, IL1A	229	40	14116	6.16419	1	0.387316	36.633
GOTERM_BP_ALL	GO:0070482~response to oxygen levels	7	2.25806	0.0269263	EDNRA, PLOD2, SERPINA1, CASP1, THBS1, MMP13, TGFB2	229	141	14116	3.06024	1	0.389181	37.105
GOTERM_BP_ALL	GO:0043270~positive regulation of ion transport	4	1.29032	0.0300789	EDNRA, LPAR3, BDKRB1, F2R	229	42	14116	5.87066	1	0.420796	40.4785
GOTERM_BP_ALL	GO:0048873~homeostasis of number of cells within a tissue	3	0.967742	0.0301187	IL20RB, CSF1, F2R	229	17	14116	10.878	1	0.41811	40.52
GOTERM_BP_ALL	GO:0035195~gene silencing by miRNA	3	0.967742	0.0301187	DICER1, SMAD2, LIN28B	229	17	14116	10.878	1	0.41811	40.52
GOTERM_BP_ALL	GO:0031349~positive regulation of defense response	5	1.6129	0.0303508	EDNRA, C3, OSMR, IL6ST, TGM2	229	73	14116	4.22205	1	0.417492	40.7613
GOTERM_BP_ALL	GO:0007599~hemostasis	6	1.93548	0.0307174	SAA2, FGB, STXBP3, SERPINA1, PROS1, F2R	229	108	14116	3.42455	1	0.41829	41.1407
GOTERM_BP_ALL	GO:0030005~cellular di-, tri-valent inorganic cation homeostasis	9	2.90323	0.0312862	EDNRA, SAA2, ACO1, IL6ST, TGM2, LPAR3, BDKRB1, CP, F2R	229	227	14116	2.44395	1	0.421155	41.7248
GOTERM_BP_ALL	GO:0007204~elevation of cytosolic calcium ion concentration	6	1.93548	0.0328795	EDNRA, SAA2, TGM2, LPAR3, BDKRB1, F2R	229	110	14116	3.36229	1	0.434253	43.3318
GOTERM_BP_ALL	GO:0035116~embryonic hindlimb morphogenesis	3	0.967742	0.033529	DICER1, RARB, MMP13	229	18	14116	10.2737	1	0.437646	43.9749
GOTERM_BP_ALL	GO:0044085~cellular component biogenesis	25	8.06452	0.0336194	DICER1, GJA1, LPAR3, CDH2, RAB3IP, GJC1, HIST2H4B, IGF1R, HIST1H2BK, FGB, IL1RAP, TGM2, HIST3H2A, HIST3H2BB, FGD6, HIST1H4H, CCDC88C, STXBP3, SMAD2, BIRC3, GTF2B, TAF13, HIST2H2BE, OPHN1, HIST1H2AJ, HIST1H3H	229	1001	14116	1.53951	1	0.435525	44.0639
GOTERM_BP_ALL	GO:0006915~apoptosis	17	5.48387	0.0352869	TNFRSF21, SGK1, GJA1, TRIO, IL24, PAWR, BIRC3, MAP3K5, TNFSF10, SH3GLB1, PAK1, XAF1, CASP1, THBS1, DRAM1, IL1A, F2R	229	602	14116	1.74072	1	0.448563	45.6811
GOTERM_BP_ALL	GO:0010810~regulation of cell-substrate adhesion	4	1.29032	0.0379642	CSF1, CCDC80, THBS1, CYR61	229	46	14116	5.36017	1	0.470299	48.186
GOTERM_BP_ALL	GO:0048584~positive regulation of response to stimulus	9	2.90323	0.0380817	EDNRA, C3, OSMR, CFB, IL6ST, TGM2, CFI, THBS1, TGFB2	229	236	14116	2.35075	1	0.468316	48.2934
GOTERM_BP_ALL	GO:0042325~regulation of phosphorylation	14	4.51613	0.0396121	IL6ST, CCDC88C, CSF1, LPAR3, BDKRB1, TGFB2, ATXN1, EDNRA, MAP3K5, CCND2, GLMN, PAK1, THBS1, F2R	229	466	14116	1.8519	1	0.478862	49.6733
GOTERM_BP_ALL	GO:0006875~cellular metal ion homeostasis	8	2.58065	0.0399682	CLDN16, EDNRA, SAA2, IL6ST, TGM2, LPAR3, BDKRB1, F2R	229	196	14116	2.516	1	0.478945	49.9894
GOTERM_BP_ALL	GO:0055066~di-, tri-valent inorganic cation homeostasis	9	2.90323	0.0404869	EDNRA, SAA2, ACO1, IL6ST, TGM2, LPAR3, BDKRB1, CP, F2R	229	239	14116	2.32124	1	0.480425	50.4464
GOTERM_BP_ALL	GO:0006873~cellular ion homeostasis	12	3.87097	0.04069	CLDN16, EDNRA, ATXN1, SAA2, ACO1, IL6ST, CLDN1, TGM2, LPAR3, BDKRB1, CP, F2R	229	374	14116	1.97782	1	0.479192	50.6243
GOTERM_BP_ALL	GO:0002685~regulation of leukocyte migration	3	0.967742	0.0407723	ICAM1, BDKRB1, THBS1	229	20	14116	9.24629	1	0.476954	50.6962
GOTERM_BP_ALL	GO:0050863~regulation of T cell activation	6	1.93548	0.0411821	CBLB, IL20RB, IL6ST, GLMN, PAWR, PDCD1LG2	229	117	14116	3.16112	1	0.477507	51.0529
GOTERM_BP_ALL	GO:0009893~positive regulation of metabolic process	23	7.41935	0.0424248	ICAM1, IL6ST, CSF1, MAML2, RHOQ, GJA1, SMAD2, AFAP1L2, EHF, PAWR, TGFB2, EDNRA, ATXN1, IGF1R, CBLB, CCND2, NEDD4, GLMN, RARB, THBS1, DDAH1, IL1A, F2R	229	921	14116	1.53937	1	0.48495	52.1195
GOTERM_BP_ALL	GO:0055080~cation homeostasis	10	3.22581	0.043166	CLDN16, EDNRA, SAA2, ACO1, IL6ST, TGM2, LPAR3, BDKRB1, CP, F2R	229	286	14116	2.15531	1	0.488121	52.7452
GOTERM_BP_ALL	GO:0035194~posttranscriptional gene silencing by RNA	3	0.967742	0.0445945	DICER1, SMAD2, LIN28B	229	21	14116	8.80599	1	0.496702	53.9295
GOTERM_BP_ALL	GO:0016441~posttranscriptional gene silencing	3	0.967742	0.0445945	DICER1, SMAD2, LIN28B	229	21	14116	8.80599	1	0.496702	53.9295
GOTERM_BP_ALL	GO:0055082~cellular chemical homeostasis	12	3.87097	0.0447974	CLDN16, EDNRA, ATXN1, SAA2, ACO1, IL6ST, CLDN1, TGM2, LPAR3, BDKRB1, CP, F2R	229	380	14116	1.94659	1	0.49544	54.0954
GOTERM_BP_ALL	GO:0070201~regulation of establishment of protein localization	6	1.93548	0.0464474	SAA2, GLMN, RHOQ, CASP1, IL1A, TGFB2	229	121	14116	3.05662	1	0.505424	55.4241
GOTERM_BP_ALL	GO:0007157~heterophilic cell adhesion	3	0.967742	0.0485434	ICAM1, CD209, CDH2	229	22	14116	8.40572	1	0.5184	57.0598
GOTERM_BP_ALL	GO:0048871~multicellular organismal homeostasis	5	1.6129	0.0487349	IL20RB, CSF1, SERPINA3, IL1A, F2R	229	85	14116	3.626	1	0.516971	57.2063
GOTERM_BP_ALL	GO:0055065~metal ion homeostasis	8	2.58065	0.0488428	CLDN16, EDNRA, SAA2, IL6ST, TGM2, LPAR3, BDKRB1, F2R	229	205	14116	2.40554	1	0.514947	57.2887
GOTERM_BP_ALL	GO:0051174~regulation of phosphorus metabolic process	14	4.51613	0.0515539	IL6ST, CCDC88C, CSF1, LPAR3, BDKRB1, TGFB2, ATXN1, EDNRA, MAP3K5, CCND2, GLMN, PAK1, THBS1, F2R	229	485	14116	1.77935	1	0.53171	59.3104
GOTERM_BP_ALL	GO:0019220~regulation of phosphate metabolic process	14	4.51613	0.0515539	IL6ST, CCDC88C, CSF1, LPAR3, BDKRB1, TGFB2, ATXN1, EDNRA, MAP3K5, CCND2, GLMN, PAK1, THBS1, F2R	229	485	14116	1.77935	1	0.53171	59.3104
GOTERM_BP_ALL	GO:0007200~activation of phospholipase C activity by G-protein coupled receptor protein signaling pathway coupled to IP3 second messenger	4	1.29032	0.0515587	EDNRA, TGM2, LPAR3, F2R	229	52	14116	4.74169	1	0.528938	59.3139
GOTERM_BP_ALL	GO:0051291~protein heterooligomerization	4	1.29032	0.0515587	IGF1R, STXBP3, CDH2, BIRC3	229	52	14116	4.74169	1	0.528938	59.3139
GOTERM_BP_ALL	GO:0002694~regulation of leukocyte activation	7	2.25806	0.0525445	CBLB, IL20RB, IL6ST, GLMN, PAWR, THBS1, PDCD1LG2	229	166	14116	2.59936	1	0.533062	60.0264
GOTERM_BP_ALL	GO:0032652~regulation of interleukin-1 production	3	0.967742	0.0526141	SAA2, CASP1, F2R	229	23	14116	8.04025	1	0.53078	60.0763
GOTERM_BP_ALL	GO:0045444~fat cell differentiation	4	1.29032	0.0540246	STEAP4, LAMB3, BBS7, ERAP1	229	53	14116	4.65222	1	0.537709	61.0741
KEGG_PATHWAY	hsa04144:Endocytosis	8	2.58065	0.055366	IGF1R, DAB2, CBLB, NEDD4, SH3GLB1, GIT2, EEA1, F2R	96	184	5085	2.30299	0.997473	0.775783	47.165
GOTERM_BP_ALL	GO:0043331~response to dsRNA	3	0.967742	0.061101	DICER1, SMAD2, LIN28B	229	25	14116	7.39703	1	0.580708	65.7358
GOTERM_BP_ALL	GO:0001932~regulation of protein amino acid phosphorylation	7	2.25806	0.0620231	EDNRA, MAP3K5, CCND2, CCDC88C, IL6ST, BDKRB1, PAK1	229	173	14116	2.49418	1	0.583574	66.303
GOTERM_BP_ALL	GO:0010604~positive regulation of macromolecule metabolic process	21	6.77419	0.0625101	IL6ST, CSF1, MAML2, RHOQ, GJA1, SMAD2, AFAP1L2, EHF, PAWR, TGFB2, EDNRA, ATXN1, IGF1R, CBLB, CCND2, NEDD4, GLMN, RARB, THBS1, IL1A, F2R	229	857	14116	1.51048	1	0.583767	66.599
GOTERM_BP_ALL	GO:0048861~leukemia inhibitory factor signaling pathway	2	0.645161	0.0630656	IL6ST, LIFR	229	4	14116	30.821	1	0.584369	66.9336
GOTERM_BP_ALL	GO:0051259~protein oligomerization	7	2.25806	0.0631378	IGF1R, CCDC88C, TGM2, GJA1, STXBP3, CDH2, BIRC3	229	174	14116	2.47985	1	0.582089	66.9769
GOTERM_BP_ALL	GO:0045787~positive regulation of cell cycle	4	1.29032	0.064439	CCND2, ASNS, IL1A, TGFB2	229	57	14116	4.32575	1	0.587091	67.7475
GOTERM_BP_ALL	GO:0050865~regulation of cell activation	7	2.25806	0.0645346	CBLB, IL20RB, IL6ST, GLMN, PAWR, THBS1, PDCD1LG2	229	175	14116	2.46568	1	0.584975	67.8034
GOTERM_BP_ALL	GO:0035137~hindlimb morphogenesis	3	0.967742	0.0655078	DICER1, RARB, MMP13	229	26	14116	7.11253	1	0.587974	68.3678
GOTERM_BP_ALL	GO:0050801~ion homeostasis	12	3.87097	0.0680681	CLDN16, EDNRA, ATXN1, SAA2, ACO1, IL6ST, CLDN1, TGM2, LPAR3, BDKRB1, CP, F2R	229	409	14116	1.80856	1	0.599858	69.8083
KEGG_PATHWAY	hsa04630:Jak-STAT signaling pathway	7	2.25806	0.0688673	CBLB, IL20RB, CCND2, OSMR, IL6ST, LIFR, IL24	96	155	5085	2.39214	0.999443	0.776518	55.0333
GOTERM_BP_ALL	GO:0045732~positive regulation of protein catabolic process	3	0.967742	0.0700173	CBLB, NEDD4, GJA1	229	27	14116	6.8491	1	0.607964	70.8633
GOTERM_BP_ALL	GO:0006950~response to stress	36	11.6129	0.070379	C3, TBK1, DUSP10, AFAP1L2, BDKRB1, ASNS, HSP90AA6P, TGFB2, EDNRA, MAP3K5, SAA2, HIST1H2BK, FGB, PLOD2, IL1RAP, SERPINA3, SERPINA1, CFI, THBS1, CASP1, ERRFI1, IL1A, NFKBIZ, SGK1, OLR1, CFB, STXBP3, MMP13, GAGE12B, IL20RB, DIO2, RFC1, HIST2H2BE, NEDD4, PROS1, F2R	229	1685	14116	1.31698	1	0.607313	71.0552
GOTERM_BP_ALL	GO:0042327~positive regulation of phosphorylation	5	1.6129	0.072066	EDNRA, CCND2, IL6ST, GLMN, THBS1	229	97	14116	3.17742	1	0.613747	71.9347
GOTERM_BP_ALL	GO:0050776~regulation of immune response	8	2.58065	0.0733595	ICAM1, IL20RB, C3, CFB, IL6ST, ERAP1, CFI, TGFB2	229	226	14116	2.18201	1	0.617959	72.592
GOTERM_BP_ALL	GO:0009653~anatomical structure morphogenesis	27	8.70968	0.074042	BBS7, CSF1, DICER1, GJA1, IGF2BP2, CDH2, RAB3IP, GJC1, TGFB2, EDNRA, GPC4, IGF1R, DAB2, MACF1, TGM2, ERAP1, CEP290, RARB, THBS1, CYR61, EFNB2, LIFR, SMAD2, MMP13, OPHN1, GLMN, F2R	229	1197	14116	1.39042	1	0.618935	72.9329
GOTERM_BP_ALL	GO:0034622~cellular macromolecular complex assembly	10	3.22581	0.0740912	HIST1H2BK, HIST2H2BE, FGB, DICER1, HIST3H2A, SMAD2, HIST1H2AJ, HIST3H2BB, HIST1H3H, HIST1H4H, HIST2H4B	229	318	14116	1.93843	1	0.616645	72.9573
GOTERM_BP_ALL	GO:0008284~positive regulation of cell proliferation	12	3.87097	0.0741973	IGF1R, ATF3, CCND2, OSMR, IL6ST, CSF1, LIFR, TGM2, PDCD1LG2, MMP12, F2R, TGFB2	229	414	14116	1.78672	1	0.614666	73.0099
GOTERM_BP_ALL	GO:0048002~antigen processing and presentation of peptide antigen	3	0.967742	0.0746252	CD209, ERAP1, MR1	229	28	14116	6.60449	1	0.614354	73.2211
GOTERM_BP_ALL	GO:0007159~leukocyte adhesion	3	0.967742	0.0746252	ICAM1, OLR1, CD209	229	28	14116	6.60449	1	0.614354	73.2211
GOTERM_BP_ALL	GO:0030030~cell projection organization	11	3.54839	0.0757012	IGF1R, BBS7, MACF1, NEDD4, LIFR, LPAR3, OPHN1, CEP290, GJA1, FGD6, RAB3IP	229	368	14116	1.84256	1	0.617335	73.7452
GOTERM_BP_ALL	GO:0006874~cellular calcium ion homeostasis	7	2.25806	0.0764223	EDNRA, SAA2, IL6ST, TGM2, LPAR3, BDKRB1, F2R	229	183	14116	2.35789	1	0.618486	74.091
GOTERM_BP_ALL	GO:0002864~regulation of acute inflammatory response to antigenic stimulus	2	0.645161	0.0782031	IL20RB, C3	229	5	14116	24.6568	1	0.624847	74.9267
GOTERM_BP_ALL	GO:0050860~negative regulation of T cell receptor signaling pathway	2	0.645161	0.0782031	CBLB, PAWR	229	5	14116	24.6568	1	0.624847	74.9267
GOTERM_BP_ALL	GO:0070120~ciliary neurotrophic factor-mediated signaling pathway	2	0.645161	0.0782031	IL6ST, LIFR	229	5	14116	24.6568	1	0.624847	74.9267
GOTERM_BP_ALL	GO:0050858~negative regulation of antigen receptor-mediated signaling pathway	2	0.645161	0.0782031	CBLB, PAWR	229	5	14116	24.6568	1	0.624847	74.9267
GOTERM_BP_ALL	GO:0002883~regulation of hypersensitivity	2	0.645161	0.0782031	IL20RB, C3	229	5	14116	24.6568	1	0.624847	74.9267
GOTERM_BP_ALL	GO:0050878~regulation of body fluid levels	6	1.93548	0.0785208	SAA2, FGB, STXBP3, SERPINA1, PROS1, F2R	229	141	14116	2.62306	1	0.623957	75.0731
GOTERM_BP_ALL	GO:0045937~positive regulation of phosphate metabolic process	5	1.6129	0.0786494	EDNRA, CCND2, IL6ST, GLMN, THBS1	229	100	14116	3.0821	1	0.622156	75.1321
GOTERM_BP_ALL	GO:0010562~positive regulation of phosphorus metabolic process	5	1.6129	0.0786494	EDNRA, CCND2, IL6ST, GLMN, THBS1	229	100	14116	3.0821	1	0.622156	75.1321
GOTERM_BP_ALL	GO:0016337~cell-cell adhesion	9	2.90323	0.0796766	CLDN16, ICAM1, OLR1, FAT4, CD209, FAT2, CLDN1, STXBP3, CDH2	229	276	14116	2.01006	1	0.624719	75.5989
GOTERM_BP_ALL	GO:0001894~tissue homeostasis	4	1.29032	0.0816384	IL20RB, CSF1, SERPINA3, F2R	229	63	14116	3.91377	1	0.631658	76.4677
GOTERM_BP_ALL	GO:0045765~regulation of angiogenesis	4	1.29032	0.0816384	ERAP1, THBS1, DDAH1, IL1A	229	63	14116	3.91377	1	0.631658	76.4677
GOTERM_BP_ALL	GO:0032268~regulation of cellular protein metabolic process	13	4.19355	0.0835086	ACO1, IL6ST, CCDC88C, CSF1, PAIP1, IGF2BP2, BDKRB1, EDNRA, MAP3K5, DIO2, CCND2, PAK1, THBS1	229	474	14116	1.6906	1	0.637978	77.2687
GOTERM_BP_ALL	GO:0055074~calcium ion homeostasis	7	2.25806	0.0840149	EDNRA, SAA2, IL6ST, TGM2, LPAR3, BDKRB1, F2R	229	188	14116	2.29518	1	0.637936	77.4811
GOTERM_BP_ALL	GO:0032663~regulation of interleukin-2 production	3	0.967742	0.0841187	IL20RB, GLMN, IL1A	229	30	14116	6.16419	1	0.636061	77.5244
GOTERM_BP_ALL	GO:0010863~positive regulation of phospholipase C activity	4	1.29032	0.0877688	EDNRA, TGM2, LPAR3, F2R	229	65	14116	3.79335	1	0.650068	78.9986
GOTERM_BP_ALL	GO:0007202~activation of phospholipase C activity	4	1.29032	0.0877688	EDNRA, TGM2, LPAR3, F2R	229	65	14116	3.79335	1	0.650068	78.9986
GOTERM_BP_ALL	GO:0044419~interspecies interaction between organisms	9	2.90323	0.0888456	ICAM1, MAP3K5, KAT2B, NEDD4, TBK1, CD209, EFNB2, CLDN1, GTF2B	229	283	14116	1.96034	1	0.652443	79.4158
GOTERM_BP_ALL	GO:0042060~wound healing	7	2.25806	0.0897033	SAA2, FGB, STXBP3, SERPINA1, PROS1, F2R, TGFB2	229	191	14116	2.25913	1	0.653839	79.7425
GOTERM_BP_ALL	GO:0051249~regulation of lymphocyte activation	6	1.93548	0.091977	CBLB, IL20RB, IL6ST, GLMN, PAWR, PDCD1LG2	229	148	14116	2.499	1	0.66119	80.5851
GOTERM_BP_ALL	GO:0001525~angiogenesis	6	1.93548	0.091977	EDNRA, DICER1, ERAP1, THBS1, CYR61, TGFB2	229	148	14116	2.499	1	0.66119	80.5851
GOTERM_BP_ALL	GO:0060249~anatomical structure homeostasis	5	1.6129	0.0926781	IL20RB, RFC1, CSF1, SERPINA3, F2R	229	106	14116	2.90764	1	0.661844	80.8382
GOTERM_BP_ALL	GO:0019062~virion attachment to host cell surface receptor	2	0.645161	0.0930971	ICAM1, CD209	229	6	14116	20.5473	1	0.661325	80.988
GOTERM_BP_ALL	GO:0031054~pre-microRNA processing	2	0.645161	0.0930971	DICER1, LIN28B	229	6	14116	20.5473	1	0.661325	80.988
GOTERM_BP_ALL	GO:0007010~cytoskeleton organization	12	3.87097	0.0969228	SASS6, MACF1, EPS8, CNN3, SVIL, CETN3, OPHN1, RHOQ, FHDC1, PAK1, TMSL3, FGD6	229	436	14116	1.69657	1	0.674588	82.3055
GOTERM_BP_ALL	GO:0032869~cellular response to insulin stimulus	4	1.29032	0.0973151	IGF1R, KAT2B, CCND2, RHOQ	229	68	14116	3.626	1	0.673921	82.4356
GOTERM_BP_ALL	GO:0031047~gene silencing by RNA	3	0.967742	0.098992	DICER1, SMAD2, LIN28B	229	33	14116	5.60381	1	0.678286	82.9817
GOTERM_BP_ALL	GO:0051247~positive regulation of protein metabolic process	8	2.58065	0.0997025	EDNRA, CBLB, NEDD4, CCND2, IL6ST, CSF1, GJA1, THBS1	229	243	14116	2.02936	1	0.678846	83.2083
